# Supplementary material for: Simultaneous targeted exchange of two nucleotides by single-stranded oligonucleotides clusters within a region of about fourteen nucleotides
Source: BMC Mol Biol. 2008 Jan 28;9:14. doi: 10.1186/1471-2199-9-14 (PMC2266939; doi:10.1186/1471-2199-9-14)
Supplement: Additional File 1 — Number of clones received after transfection with different oligonucleotides. Table displaying the number of transfection experiments (with 106 transfected cells per experiment) per oligonucleotide and the number of clones received per experiment. The means and standard deviations of received clones and the number of clones sequenced per oligonucleotide are shown. [file 1471-2199-9-14-S1.xls]

## Sheet: Tabelle1
Oligonucleotide	number of transfection experiments (106 transfected cells)	clones received per transfection experiment						mean number of clones received per 106 transfected cells	standard deviation of the mean	number of clones sequenced
Position 153 - 6 (TA-clamps)
C47-153-147	3	32	16	18	-	-	-	22	8.7178	19
C53-153-147	3	10	12	18	-	-	-	13.3333	4.16333	13
C59-153-147	3	11	12	6	-	-	-	9.66667	3.21455	16
C65-153-147	3	8	9	9	-	-	-	8.66667	0.57735	15
C71-153-147	3	9	9	1	-	-	-	6.33333	4.6188	13
Positions 151 + x (TA-clamps)
H1-151	14	4	5	4	6	7	6	4.85714	1.09945	68
		6	4	3	4	4	5
		5	5	-	-	-	-
H7-151-141	3	5	5	2	-	-	-	4	1.73205	12
H5-151-144	6	0	2	1	1	3	3	1.66667	1.21106	10
H3-151-147	6	3	1	1	1	1	4	1.83333	1.32916	11
H2-151-150	6	2	1	1	0	2	2	1.33333	0.8165	8
H4-151-156	3	2	3	3	-	-	-	2.66667	0.57735	8
H6-151-159	6	2	2	1	3	3	0	1.83333	1.16905	11
H8-151-165	3	4	4	4	-	-	-	4	0	12
H9-151-168	3	7	5	6	-	-	-	6	1	18
Positions 153 + x (TA-clamps)
H153-1T	3	17	16	21	-	-	-	18	2.64575	57
C-153-147	3	5	1	8	-	-	-	4.66667	3.51188	14
C-153-150	3	2	1	0	-	-	-	1	1	3
C-153-156	3	2	3	3	-	-	-	2.66667	0.57735	9
C-153-159	4	4	5	4	7	-	-	5	1.41421	12
Positions 151 + x (PTO modifications)
O45-151-147	4	3	3	3	5	-	-	3.5	1	14
O45-151-150	3	0	0	1	-	-	-	0.33333	0.57735	1
O42-151-156	4	6	11	6	3	-	-	6.5	3.31662	17
O45-151-159	6	1	0	3	2	1	1	1.33333	1.0328	12
Positions 151 + 159, different lengths (PTO modifications)
O25-151-159 (25 mer)	6	6	1	1	2	2	5	2.83333	2.13698	17
O30-151-159 (30 mer)	6	5	1	9	4	0	4	3.83333	3.18852	23
O45-151-159 (45 mer)	6	1	0	3	2	1	1	1.33333	1.0328	8
O48-151-159 (48 mer)	6	6	1	2	1	0	2	2	2.09762	12
